# Supplementary material for: A high-throughput neutralizing antibody assay for COVID-19 diagnosis and vaccine evaluation
Source: Nat Commun. 2020 Aug 13;11:4059. doi: 10.1038/s41467-020-17892-0 (PMC7426916; doi:10.1038/s41467-020-17892-0)
Supplement: Supplementary file 4 — Source Data [file 41467_2020_17892_MOESM4_ESM.xlsx]

## Sheet: Figure 1d
Figure 1d
				Relative infection rate (%)
			log10	Replicate 1	Replicate 2
			1.30103	89.78	90.74
			1.60206	100.88	96.38
			1.90309	103.03	104.13
			2.20412	99.46	97.58
			2.50515	102.57	103.45
			2.80618	103.08	98.72
			3.10721	103.76	93.61
			3.40824	99.44	99.77
			3.70927	96.62	97.53
			5	100	100
				Relative infection rate (%)
	Data Serum 8	Serum dilution	log10	Replicate 1	Replicate 2
		20	1.30103	10	12
		40	1.60206	31	33
		80	1.90309	54	51
		160	2.20412	72	68
		320	2.50515	65	83
		640	2.80618	84	91
		1280	3.10721	98	98
		2560	3.40824	93	97
		5120	3.70927	91	97
		100000	5	100	100
				Relative infection rate (%)
	Data Serum 20	Serum dilution	log10	Replicate 1	Replicate 2
		20	1.30103	2.23	1.8
		40	1.60206	3.14	0.98
		80	1.90309	10.35	9.14
		160	2.20412	25.64	25.01
		320	2.50515	51.33	47.55
		640	2.80618	70.36	74.22
		1280	3.10721	107.93	90.25
		2560	3.40824	97.11	98.18
		5120	3.70927	100.53	98.3
		100000	5	100	100
				Relative infection rate (%)
	Data Serum 50	Serum dilution	log10	Replicate 1	Replicate 2
		20	1.30103	0	1
		40	1.60206	0	0
		80	1.90309	4	1
		160	2.20412	1	1
		320	2.50515	3	3
		640	2.80618	11	14
		1280	3.10721	31	35
		2560	3.40824	57	48
		5120	3.70927	75	78
		100000	5	100	100

## Sheet: Figure 1e
Figure 1e
	PRNT50	mNG-NT
	40	58
	20	66
	80	74
	80	77
	80	85
	80	85
	80	95
	80	96
	160	96
	40	111
	40	114
	80	115
	160	120
	80	132
	80	200
	160	261
	160	318
	320	329
	160	365
	160	366
	320	456
	320	474
	320	525
	640	617
	320	649
	640	681
	320	721
	640	727
	640	762
	320	846
	800	873
	1600	874
	320	900
	800	902
	800	949
	400	958
	800	1016
	1280	1072
	800	1139
	800	1145
	800	1210
	640	1213
	800	1419
	1600	1590
	1600	1617
	1600	2148
	2560	2225
	1600	2287
	1600	2362
	1600	2463
	1600	2554
	1600	2832
	3200	3228
	1600	4257
	3200	5152
	3200	5662
	3200	5711

## Sheet: Table 1
Table 1
	mNG-NT50		Relative infection rate (%)														Column1	PRNT50	Column2	Column3
60 positive samples			Serum ID 1		Serum ID 2		Serum ID 3		Serum ID 4		Serum ID 5		Serum ID 6				Serum ID	Replicate 1	Replicate 2	Final reported
	Serum dilution	log10	Replicate 1	Replicate 2	Replicate 1	Replicate 2	Replicate 1	Replicate 2	Replicate 1	Replicate 2	Replicate 1	Replicate 2	Replicate 1	Replicate 2			1	<20	<20	<20
	20	1.30103	22	35	23.24	29.99	13.92	23.9	13.86	11.5	31.32	25	14	17			2	<20	<20	<20
	40	1.60206	55	61	48.08	54.05	41.36	52.5	41.21	54.76	36.09	27.35	32	32			3	<20	<20	<20
	80	1.90309	70	77	75.16	74.12	62.06	63.35	50.88	66.86	59.89	44.04	52	57			4	40	40	40
	160	2.20412	93	91	98.23	96.64	81.59	90.86	69.07	78.68	77.02	73.62	66	75			5	20	40	20
	320	2.50515	92	90	110.37	106.7	82.17	95.19	93.38	86.35	88.32	78.38	78	95			6	80	80	80
	640	2.80618	91	102	131.26	119.7	91.65	100.7	95.17	96.69	107.18	85.84	87	94			7	80	80	80
	1280	3.10721	102	101	118.92	127.31	95.93	109.82	97.61	90.22	105.08	96.06	83	119			8	80	160	80
	2560	3.40824	94	103	120.04	123.63	106.92	105.39	87.48	99.81	101.45	97.37	80	99			9	80	80	80
	5120	3.70927	100	100	124.8	113.26	96.51	102.26	99.93	101.62	109.74	97.25	100	128			10	80	160	80
	100000	5	100	100	100	100	100	100	95.63	100.87	100	100	100	100			11	80	160	80
																	12	160	160	160
																	13	40	40	40
			Serum ID 7		Serum ID 8		Serum ID 9		Serum ID 10		Serum ID 11		Serum ID 12				14	40	80	40
	Serum dilution	log10	Replicate 1	Replicate 2	Replicate 1	Replicate 2	Replicate 1	Replicate 2	Replicate 1	Replicate 2	Replicate 1	Replicate 2	Replicate 1	Replicate 2			15	80	80	80
	20	1.30103	5.8	20.26	10	12	24	19	7	5	10	8	16.02	16.7			16	160	160	160
	40	1.60206	16.5	19.37	31	33	38	38	24	20	22	20	26.29	14.49			17	80	80	80
	80	1.90309	49.89	65.07	54	51	52	50	47	41	39	41	54.34	51.11			18	80	80	80
	160	2.20412	79.24	64.9	72	68	62	62	70	64	69	75	63.85	65.8			19	160	160	160
	320	2.50515	103.88	86.75	65	83	70	76	98	81	86	81	72.24	84.6			20	160	320	160
	640	2.80618	112.24	107.22	84	91	81	79	98	79	98	95	79.93	82.96			21	320	320	320
	1280	3.10721	110.56	115.44	98	98	89	85	104	85	105	102	98.05	95.21			22	160	320	160
	2560	3.40824	115.5	108.6	93	97	102	88	110	107	102	115	96.26	97.23			23	160	160	160
	5120	3.70927	100.02	114.06	91	97	82	96	98	102	112	96	101.3	92.84			24	320	320	320
	100000	5	100	100	100	100	100	100	100	100	100	100	100	100			25	320	320	320
																	26	640	1280	640
																	27	320	320	320
			Serum ID 13		Serum ID 14		Serum ID 15		Serum ID 16		Serum ID 17		Serum ID 18				28	640	1280	640
	Serum dilution	log10	Replicate 1	Replicate 2	Replicate 1	Replicate 2	Replicate 1	Replicate 2	Replicate 1	Replicate 2	Replicate 1	Replicate 2	Replicate 1	Replicate 2			29	320	640	320
	20	1.30103	27.07	11.78	1	2	16	18	10	9	9.85	4.84	4.43	4.35			30	640	1280	640
	40	1.60206	17.69	26.52	13	14	33	31	19.5	18	7.33	7.28	0.72	7.11			31	640	640	640
	80	1.90309	33.46	38.03	38	38	41	40	39	36	25.71	24.72	22.81	18.66			32	640	640	640
	160	2.20412	54.46	59.03	64	63	61	50	68	60	61.97	56.06	44.71	39.51			33	320	640	320
	320	2.50515	84.05	79.82	82	86	74	70	74	75	87.71	89.07	63.25	64.56			34	800	800	800
	640	2.80618	100.36	92.79	96	95	82	78	95	80	91.82	104.27	89.98	77.09			35	1600	1600	1600
	1280	3.10721	100.17	85.54	103	95	99	95	103	88	116.01	111.51	124.33	107.68			36	320	640	320
	2560	3.40824	130.89	95.65	100	95	91	85	85	89	110.31	114.44	102.99	97.26			37	800	800	800
	5120	3.70927	118.9	96.13	96	95	82	96	95	79	114.53	123.86	111.03	100.15			38	800	1600	800
	100000	5	100	100	100	100	100	100	100	100	100	100	100	100			39	400	800	400
																	40	800	1600	800
			Serum ID 19		Serum ID 20		Serum ID 21		Serum ID 22		Serum ID 23		Serum ID 24				41	1280	1280	1280
	Serum dilution	log10	Replicate 1	Replicate 2	Replicate 1	Replicate 2	Replicate 1	Replicate 2	Replicate 1	Replicate 2	Replicate 1	Replicate 2	Replicate 1	Replicate 2			42	800	800	800
	20	1.30103	2.52	4.09	2.23	1.8	5.22	5.59	10.89	18.85	0	2	1.46	2.05			43	800	800	800
	40	1.60206	4.13	7.14	3.14	0.98	5.16	6.21	8.3	6.34	1	2	1.51	5.3			44	800	800	800
	80	1.90309	16.64	21.15	10.35	9.14	4.53	6.37	7.01	7.95	6	4	4.08	6.56			45	640	640	640
	160	2.20412	31.81	44.32	25.64	25.01	9.89	11.05	17.23	27.83	22	16	12.53	18.89			46	800	800	800
	320	2.50515	47.25	54.84	51.33	47.55	48.35	47.13	42.16	38.42	49	53	34.62	32.87			47	1600	1600	1600
	640	2.80618	74.9	81.29	70.36	74.22	87.92	89.72	60.98	74.34	66	70	63.83	70.74			48	1600	1600	1600
	1280	3.10721	80.98	90.28	107.93	90.25	93.4	92.55	95.24	107.22	86	92	79.1	79.8			49	1600	1600	1600
	2560	3.40824	97.76	110.63	97.11	98.18	104.97	98.82	110.64	107.97	97	84	96.67	97.2			50	2560	2560	2560
	5120	3.70927	98.67	115.8	100.53	98.3	104.12	95.39	107.29	138.75	89	89	99.69	100.97			51	1600	1600	1600
	100000	5	100	100	100	100	100	100	100	100	100	100	100	100			52	1600	1600	1600
																	53	1600	3200	1600
																	54	1600	1600	1600
			Serum ID 25		Serum ID 26		Serum ID 27		Serum ID 28		Serum ID 29		Serum ID 30				55	1600	3200	1600
	Serum dilution	log10	Replicate 1	Replicate 2	Replicate 1	Replicate 2	Replicate 1	Replicate 2	Replicate 1	Replicate 2	Replicate 1	Replicate 2	Replicate 1	Replicate 2			56	3200	3200	3200
	20	1.30103	0.41	2.09	0.41	2.09	0.5	1.2	5.19	2.51	3.25	7.77	0	0.16			57	3200	3200	3200
	40	1.60206	1.73	4.99	1.73	3.99	2.95	5.32	2.16	0.46	0.52	4.17	0.16	0.39			58	3200	3200	3200
	80	1.90309	2.2	6.99	2.2	4.99	5.71	3.77	4.63	5.42	2.83	2.74	0.95	0.79			59	3200	3200	3200
	160	2.20412	8.88	13.94	10.88	15.94	9.87	7.36	12.31	10.7	10.38	11.6	2.69	3.22			60	3200	3200	3200
	320	2.50515	28.59	42.08	28.59	22.08	15.98	25.11	26.74	28.34	24.04	27.22	19.47	17.1
	640	2.80618	56.24	62.17	54.24	59.17	42.09	56.59	45.41	45.96	51.07	49.11	40.67	47.38
	1280	3.10721	75.65	93.18	91.65	86.18	75.3	90.4	80.39	78.97	83.26	71.82	81.4	77.49
	2560	3.40824	109.47	112.64	109.47	102.64	96.5	100.34	82.85	83.42	79.49	78.65	81.56	89.72
	5120	3.70927	105.6	104.24	95.6	104.24	91.34	134.89	95.39	89.37	79.35	84.89	85.64	92.45
	100000	5	100	100	100	100	100	100	100	100	100	100	100	100
			Serum ID 31		Serum ID 32		Serum ID 33		Serum ID 34		Serum ID 35		Serum ID 36
	Serum dilution	log10	Replicate 1	Replicate 2	Replicate 1	Replicate 2	Replicate 1	Replicate 2	Replicate 1	Replicate 2	Replicate 1	Replicate 2	Replicate 1	Replicate 2
	20	1.30103	0	1	3	4	1	1	0	4	0	1	1	1
	40	1.60206	0	0	1	1	8.63	3.7	0	1	0	0	0	0
	80	1.90309	1	0	1	1	7.77	4.08	0	0	1	1	1	1
	160	2.20412	2	3	5	4	25.82	11.04	1	3	3	4	2	4
	320	2.50515	12	16	17	20	26.81	21.39	9	5	12	13	15	14
	640	2.80618	49	47	45	38	44.92	36.21	28	28	40	38	41	38
	1280	3.10721	77	72	81	65	70.7	61.59	74	75	66	64	66	66
	2560	3.40824	88	88	90	86	77.12	76.77	107	99	81	97	79	84
	5120	3.70927	94	96	99	94	84.28	75.84	92	90	93	89	83	93
	100000	5	100	100	100	100	100	100	100	100	100	100	100	100
			Serum ID 37		Serum ID 38		Serum ID 39		Serum ID 40		Serum ID 41		Serum ID 42
	Serum dilution	log10	Replicate 1	Replicate 2	Replicate 1	Replicate 2	Replicate 1	Replicate 2	Replicate 1	Replicate 2	Replicate 1	Replicate 2	Replicate 1	Replicate 2
	20	1.30103	1	1	2	1	3.96	16.19	2.38	1.14	1.11	2.64	2	1
	40	1.60206	1	3	1	1	4.94	11.38	0.4	0.5	5.6	0.47	1	0
	80	1.90309	2	2	1	1	6.49	7	1.45	1.58	3.74	4	0	0
	160	2.20412	10	6	4	3	6.46	8.55	3.48	1.12	5.75	3.58	1	2
	320	2.50515	16	18	12	13	17.94	19.4	9.26	8.43	16.32	19.15	7	5
	640	2.80618	42	40	35	33	38.34	39.22	29.35	26.44	28.06	37.28	25	25
	1280	3.10721	60	59	70	59	66.59	62.58	67.85	61.33	49.49	57.27	62	57
	2560	3.40824	81	84	82	88	77.31	73.87	95.25	66.28	78.22	79.04	88	71
	5120	3.70927	99	88	88	86	79.98	79.79	102.25	92.51	97.12	87.14	90	88
	100000	5	100	100	100	100	100	100	100	100	100	100	100	100
			Serum ID 43		Serum ID 44		Serum ID 45		Serum ID 46		Serum ID 47		Serum ID 48
	Serum dilution	log10	Replicate 1	Replicate 2	Replicate 1	Replicate 2	Replicate 1	Replicate 2	Replicate 1	Replicate 2	Replicate 1	Replicate 2	Replicate 1	Replicate 2
	20	1.30103	2	2	8.6	4.82	1	1.82	1.43	1.12	5.18	3.71	1	4
	40	1.60206	0	0	0.33	2.1	1.33	2.1	1.38	1.34	6.43	3.16	3	9
	80	1.90309	0	0	1.7	1.25	1.7	1.25	1.13	0.91	4.45	4.43	2	5
	160	2.20412	1	1	2.82	3.32	3.82	3.32	3.07	2.02	3.73	5.38	1	4
	320	2.50515	5	6	10.66	8.73	10.66	8.73	7.21	6.77	6.81	6.17	7	8
	640	2.80618	24	23	25.4	24.8	15.4	30.9	21.45	20.02	22.52	16.56	15	21
	1280	3.10721	58	63	51.29	55.53	51.29	46.53	41.09	51.09	52.39	46.12	44	45
	2560	3.40824	86	74	86.04	73.44	88.04	83.44	67.08	82.05	73.52	67.31	66	67
	5120	3.70927	91	82	91.86	79.23	92.86	89.23	89.22	82.36	80.77	62.22	76	88
	100000	5	100	100	100	100	100	100	100	100	100	100	100	100
			Serum ID 49		Serum ID 50		Serum ID 51		Serum ID 52		Serum ID 53		Serum ID 54
	Serum dilution	log10	Replicate 1	Replicate 2	Replicate 1	Replicate 2	Replicate 1	Replicate 2	Replicate 1	Replicate 2	Replicate 1	Replicate 2	Replicate 1	Replicate 2
	20	1.30103	2	1	1.56	3.23	0	1	0	0	4.18	3.16	0	2
	40	1.60206	2	4	1.97	1.99	0	0	0	0	4.06	2.29	0	1
	80	1.90309	1	4	1.95	1.48	4	1	6	1	2.48	2.1	3	1
	160	2.20412	2	8	3	2.68	1	1	4	4	4.37	2.99	1	1
	320	2.50515	5	16	2.27	2.01	3	3	11	11	8.04	8.08	4	3
	640	2.80618	16	10	5.52	9.51	11	14	25	21	13.94	20.86	9	10
	1280	3.10721	36	26	23.15	23.95	31	35	43	35	29.28	37.33	25	31
	2560	3.40824	59	54	59.14	71.28	57	48	58	49	43.92	57.55	49	47
	5120	3.70927	75	82	73.98	72.51	75	78	72	55	61.07	77.74	77	74
	100000	5	100	100	103.5	95.63	100	100	100	100	100	100	100	100
			Serum ID 55		Serum ID 56		Serum ID 57		Serum ID 58		Serum ID 59		Serum ID 60
	Serum dilution	log10	Replicate 1	Replicate 2	Replicate 1	Replicate 2	Replicate 1	Replicate 2	Replicate 1	Replicate 2	Replicate 1	Replicate 2	Replicate 1	Replicate 2
	20	1.30103	1	0.25	1	2	2.5	3	1	0.5	0.5	0.2	0.5	0.3
	40	1.60206	1.5	1	0	0.5	1	2	1.5	1.5	3	1	0.5	1
	80	1.90309	1	0.5	0	2	1.79	0.61	2	1	4	2	3	3
	160	2.20412	0.5	1.28	1	0	1.89	1.36	2	4	4.5	3.5	5	2
	320	2.50515	3.5	2.53	2	2	2.82	1.7	2	4	15	5	2	2
	640	2.80618	7.5	8.8	6	6	5.4	5.17	7	9	24	11	4	4
	1280	3.10721	33.6	29.6	22	26	18.88	17.08	15	15.6	32.8	19	11	10
	2560	3.40824	48.1	52.1	46	53	35.08	38.17	29	30	40	28	20	23
	5120	3.70927	69	57.85	59	59	57.26	50.82	53.8	45.05	45.7	36.18	51	41.83
	100000	5	100	100	100	100	100	100	100	100	100	100	100	100
60 negative samples
	mNG reporter assay	Relative infection rate at dilution 20x							PRNT
	Serum ID	Replicate 1	Replicate 2	Average	Final reported			Serum ID	Replicate 1	Replicate 1	Final reported
	61	59.36	54.34	56.85	<20			61	<20	<20	<20
	62	58.62	67.48	63.05	<20			62	<20	<20	<20
	63	65.32	68.98	67.15	<20			63	<20	<20	<20
	64	70.25	64.05	67.15	<20			64	<20	<20	<20
	65	69.86	72.66	71.26	<20			65	<20	<20	<20
	66	72.56	71.96	72.26	<20			66	<20	<20	<20
	67	66.06	83.64	74.85	<20			67	<20	<20	<20
	68	72.8	76.96	74.88	<20			68	<20	<20	<20
	69	74.87	76.41	75.64	<20			69	<20	<20	<20
	70	76.89	74.93	75.91	<20			70	<20	<20	<20
	71	75.91	77.63	76.77	<20			71	<20	<20	<20
	72	77.29	78.29	77.79	<20			72	<20	<20	<20
	73	83.57	76.19	79.88	<20			73	<20	<20	<20
	74	83.42	79.14	81.28	<20			74	<20	<20	<20
	75	83.14	81.22	82.18	<20			75	<20	<20	<20
	76	80.56	84.46	82.51	<20			76	<20	<20	<20
	77	88.31	77.37	82.84	<20			77	<20	<20	<20
	78	82.88	83.96	83.42	<20			78	<20	<20	<20
	79	82.18	85.82	84	<20			79	<20	<20	<20
	80	82.66	87.42	85.04	<20			80	<20	<20	<20
	81	84.36	87.88	86.12	<20			81	<20	<20	<20
	82	80.6	92.8	86.7	<20			82	<20	<20	<20
	83	82.51	96.61	89.56	<20			83	<20	<20	<20
	84	87.73	92.37	90.05	<20			84	<20	<20	<20
	85	88.14	92.34	90.24	<20			85	<20	<20	<20
	86	92.55	89.53	91.04	<20			86	<20	<20	<20
	87	85.2	99.6	92.4	<20			87	<20	<20	<20
	88	90.64	95.56	93.1	<20			88	<20	<20	<20
	89	98.86	89.92	94.39	<20			89	<20	<20	<20
	90	91.16	97.96	94.56	<20			90	<20	<20	<20
	91	93.98	97.48	95.73	<20			91	<20	<20	<20
	92	98.57	94.85	96.71	<20			92	<20	<20	<20
	93	98.95	95.61	97.28	<20			93	<20	<20	<20
	94	97.68	97.1	97.39	<20			94	<20	<20	<20
	95	100.28	95.68	97.98	<20			95	<20	<20	<20
	96	95.56	101.96	98.76	<20			96	<20	<20	<20
	97	101.24	96.52	98.88	<20			97	<20	<20	<20
	98	100.46	101.52	100.99	<20			98	<20	<20	<20
	99	91.33	111.15	101.24	<20			99	<20	<20	<20
	100	103.03	106.17	104.6	<20			100	<20	<20	<20
	101	107.25	102.69	104.97	<20			101	<20	<20	<20
	102	104.95	107.95	106.45	<20			102	<20	<20	<20
	103	107.54	106.8	107.17	<20			103	<20	<20	<20
	104	106.03	110.15	108.09	<20			104	<20	<20	<20
	105	112.35	103.89	108.12	<20			105	<20	<20	<20
	106	100.04	116.78	108.41	<20			106	<20	<20	<20
	107	102.69	114.81	108.75	<20			107	<20	<20	<20
	108	111.71	108.87	110.29	<20			108	<20	<20	<20
	109	110.61	110.03	110.32	<20			109	<20	<20	<20
	110	111.65	110.33	110.99	<20			110	<20	<20	<20
	111	107.96	116.28	112.12	<20			111	<20	<20	<20
	112	108.09	116.55	112.32	<20			112	<20	<20	<20
	113	123.63	108.93	116.28	<20			113	<20	<20	<20
	114	102.36	146.96	124.66	<20			114	<20	<20	<20
	115	125.63	124.31	124.97	<20			115	<20	<20	<20
	116	128.64	124.2	126.42	<20			116	<20	<20	<20
	117	129.93	125.37	127.65	<20			117	<20	<20	<20
	118	107.56	162.36	134.96	<20			118	<20	<20	<20
	119	147.27	146.01	146.64	<20			119	<20	<20	<20
	120	158.86	151.04	154.95	<20			120	<20	<20	<20

## Sheet: Table 2
	Immune sera	Sample	mNG NT50
	Adenovirus	1	<20
	Anti-Chikungunya virus	2	<20
	Anti-Chikungunya virus	3	<20
	Anti-Chikungunya virus	4	<20
	Anti-Chikungunya virus	5	<20
	Cryptococcus neoformans antigen	6	<20
	Cryptococcus neoformans antigen	7	<20
	Anti-Cytomegalovirus	8	<20
	Anti-Cytomegalovirus	9	<20
	Anti-Cytomegalovirus	10	<20
	Anti-Cytomegalovirus	11	<20
	Anti-Cytomegalovirus	12	<20
	Anti-Cytomegalovirus	13	<20
	Anti-Cytomegalovirus	14	<20
	Anti-Cytomegalovirus	15	<20
	Anti-Dengue virus	16	<20
	Anti-Dengue virus	17	<20
	Anti-Dengue virus	18	<20
	Anti-Dengue virus	19	<20
	Anti-Dengue virus	20	<20
	Anti-Epstein Barr Virus: capsid or nuclear antigen	21	<20
	Anti-Epstein Barr Virus: capsid or nuclear antigen	22	<20
	Anti-Epstein Barr Virus: capsid or nuclear antigen	23	<20
	Anti-Epstein Barr Virus: capsid or nuclear antigen	24	<20
	Anti-Epstein Barr Virus: capsid or nuclear antigen	25	<20
	Anti-Epstein Barr Virus: capsid or nuclear antigen	26	<20
	Anti-Epstein Barr Virus: capsid or nuclear antigen	27	<20
	Anti-Epstein Barr Virus: capsid or nuclear antigen	28	<20
	Anti-Hepatitis A virus	29	<20
	Anti-Hepatitis A virus	30	<20
	Anti-Hepatitis A virus	31	<20
	Anti-Hepatitis A virus	32	<20
	Anti-Hepatitis A virus	33	<20
	Anti-Hepatitis B virus: surface antigen	34	<20
	Anti-Hepatitis B virus: surface antigen	35	<20
	Anti-Hepatitis B virus: surface antigen	36	<20
	Anti-Hepatitis B virus: surface antigen	37	<20
	Anti-Hepatitis B virus: surface antigen	38	<20
	Anti-Hepatitis B virus: surface antigen	39	<20
	Anti-Hepatitis B virus: surface antigen	40	<20
	Anti-Hepatitis B virus: surface antigen	41	<20
	Anti-Hepatitis B virus: surface antigen	42	<20
	Anti-Hepatitis B virus: surface antigen	43	<20
	Anti-Hepatitis B virus: surface antigen	44	<20
	Anti-Hepatitis B virus: surface antigen	45	<20
	Anti-Hepatitis B virus: surface antigen	46	<20
	Anti-Hepatitis B virus: surface antigen	47	<20
	Anti-Hepatitis B virus: surface antigen	48	<20
	Anti-Hepatitis C virus	49	<20
	Anti-Hepatitis C virus	50	<20
	Anti-Hepatitis C virus	51	<20
	Anti-Herpes simplex virus 1	52	<20
	Anti-Herpes simplex virus 1	53	<20
	Anti-Herpes simplex virus 1	54	<20
	Anti-Herpes simplex virus 1	55	<20
	Anti-Herpes simplex virus 1	56	<20
	Anti-Herpes simplex virus 1	57	<20
	Anti-Herpes simplex virus 1	58	<20
	Anti-Herpes simplex virus 2	59	<20
	Anti-Herpes simplex virus 2	60	<20
	Anti-Herpes simplex virus 2	61	<20
	Anti-Herpes simplex virus 2	62	<20
	Anti-Herpes simplex virus 2	63	<20
	Human coronavirus 229E	64	<20
	Human coronavirus HKU1	65	<20
	Human coronavirus HKU1	66	<20
	Human coronavirus HKU1	67	<20
	Human coronavirus HKU1	68	<20
	Human coronavirus HKU1	69	<20
	Human coronavirus NL63	70	<20
	Human coronavirus OC43	71	<20
	Human coronavirus OC43	72	<20
	Human coronavirus OC43	73	<20
	Human coronavirus OC43	74	<20
	Anti-Human immunodeficiency virus 1	75	<20
	Anti-Human immunodeficiency virus 1	76	<20
	Anti-Human immunodeficiency virus 1	77	<20
	Anti-Human immunodeficiency virus 1	78	<20
	Anti-Human immunodeficiency virus 1	79	<20
	Anti-Human immunodeficiency virus 1	80	<20
	Anti-Human immunodeficiency virus 1	81	<20
	Anti-Human immunodeficiency virus 1	82	<20
	Anti-Human immunodeficiency virus 1	83	<20
	Anti-Human immunodeficiency virus 1	84	<20
	Human rhinovirus	85	<20
	Human rhinovirus	86	<20
	Human rhinovirus	87	<20
	Influenza B virus	88	<20
	Influenza B virus	89	<20
	Anti-Measles virus	90	<20
	Anti-Measles virus	91	<20
	Anti-Measles virus	92	<20
	Anti-Measles virus	93	<20
	Anti-Measles virus	94	<20
	Anti-Measles virus	95	<20
	Anti-Measles virus	96	<20
	Anti-Mumps virus	97	<20
	Anti-Mumps virus	98	<20
	Anti-Mumps virus	99	<20
	Anti-Mumps virus	100	<20
	Anti-Mumps virus	101	<20
	Parainfluenza virus 2	102	<20
	Parainfluenza virus 4	103	<20
	Anti-Parvovirus B19	104	<20
	Anti-Parvovirus B19	105	<20
	Anti-Parvovirus B19	106	<20
	Anti-Parvovirus B19	107	<20
	Respiratory syncitial virus	108	<20
	Anti-Rubella virus	109	<20
	Anti-Rubella virus	110	<20
	Anti-Rubella virus	111	<20
	Anti-Rubella virus	112	<20
	Anti-Rubella virus	113	<20
	Anti-Rubella virus	114	<20
	Anti-Rubella virus	115	<20
	Anti-Rubella virus	116	<20
	Anti-Rubella virus	117	<20
	Anti-Rubella virus	118	<20
	Anti-Rubella virus	119	<20
	Anti-Rubella virus	120	<20
	Anti-Syphilis	121	<20
	Anti-Syphilis	122	<20
	Anti-Syphilis	123	<20
	Anti-Syphilis	124	<20
	Anti-Syphilis	125	<20
	Anti-Toxoplasma	126	<20
	Anti-Toxoplasma	127	<20
	Anti-Typhus Fever	128	<20
	Anti-Varicella zoster virus	129	<20
	Anti-Varicella zoster virus	130	<20
	Anti-Varicella zoster virus	131	<20
	Anti-Varicella zoster virus	132	<20
	Anti-Varicella zoster virus	133	<20
	Anti-Varicella zoster virus	134	<20
	Anti-Varicella zoster virus	135	<20
	Anti-Varicella zoster virus	136	<20
	Anti-Varicella zoster virus	137	<20
	Anti-Varicella zoster virus	138	<20
	Anti-Varicella zoster virus	139	<20
	Anti-Varicella zoster virus	140	<20
	Anti-Varicella zoster virus	141	<20
	Anti-West Nile Virus	142	<20
	Anti-West Nile Virus	143	<20
	Anti-West Nile Virus	144	<20
	Anti-Yellow fever virus: vaccination	145	<20
	Anti-Yellow fever virus: vaccination	146	<20
	Anti-Zika virus	147	<20
	Anti-Zika virus	148	<20
	Anti-Zika virus	149	<20
	Anti-Zika virus	150	<20
	interfering substances
	Albumin (4.5 g/dL)	151	<20
	Albumin (4.5 g/dL)	152	<20
	Albumin (4.5 g/dL)	153	<20
	Elevated bilirubin conjugated (>0.4 mg/dL)	154	<20
	Elevated bilirubin conjugated (>0.4 mg/dL)	155	<20
	Elevated bilirubin conjugated (>0.4 mg/dL)	156	<20
	Elevated bilirubin unconjugated (>0.8 mg/dL)	157	<20
	Elevated bilirubin unconjugated (>0.8 mg/dL)	158	<20
	Elevated bilirubin unconjugated (>0.8 mg/dL)	159	<20
	Elevated cholesterol (>200 mg/dL)	160	<20
	Elevated cholesterol (>200 mg/dL)	161	<20
	Elevated cholesterol (>200 mg/dL)	162	<20
	Elevated rheumatoid factor (>100 IU/mL)	163	<20
	Elevated rheumatoid factor (>100 IU/mL)	164	<20
	Elevated rheumatoid factor (>100 IU/mL)	165	<20
	Anti-Nuclear antibodies	166	<20
	Anti-Nuclear antibodies	167	<20
	Anti-Nuclear antibodies	168	<20
	Anti-Nuclear antibodies	169	<20

## Sheet: Supplementary Figure 2
		mNG-NT50		Relative infection rate (%)
Supplementary Figure 2a	60 positive samples			Serum ID 1		Serum ID 2		Serum ID 3		Serum ID 4		Serum ID 5		Serum ID 6
		Serum dilution	log10	Replicate 1	Replicate 2	Replicate 1	Replicate 2	Replicate 1	Replicate 2	Replicate 1	Replicate 2	Replicate 1	Replicate 2	Replicate 1	Replicate 2
		20	1.30103	22	35	23.24	29.99	13.92	23.9	13.86	11.5	31.32	25	14	17
		40	1.60206	55	61	48.08	54.05	41.36	52.5	41.21	54.76	36.09	27.35	32	32
		80	1.90309	70	77	75.16	74.12	62.06	63.35	50.88	66.86	59.89	44.04	52	57
		160	2.20412	93	91	98.23	96.64	81.59	90.86	69.07	78.68	77.02	73.62	66	75
		320	2.50515	92	90	110.37	106.7	82.17	95.19	93.38	86.35	88.32	78.38	78	95
		640	2.80618	91	102	131.26	119.7	91.65	100.7	95.17	96.69	107.18	85.84	87	94
		1280	3.10721	102	101	118.92	127.31	95.93	109.82	97.61	90.22	105.08	96.06	83	119
		2560	3.40824	94	103	120.04	123.63	106.92	105.39	87.48	99.81	101.45	97.37	80	99
		5120	3.70927	100	100	124.8	113.26	96.51	102.26	99.93	101.62	109.74	97.25	100	128
		100000	5	100	100	100	100	100	100	95.63	100.87	100	100	100	100
				Serum ID 7		Serum ID 8		Serum ID 9		Serum ID 10		Serum ID 11		Serum ID 12
Supplementary Figure 2b		Serum dilution	log10	Replicate 1	Replicate 2	Replicate 1	Replicate 2	Replicate 1	Replicate 2	Replicate 1	Replicate 2	Replicate 1	Replicate 2	Replicate 1	Replicate 2
		20	1.30103	5.8	20.26	10	12	24	19	7	5	10	8	16.02	16.7
		40	1.60206	16.5	19.37	31	33	38	38	24	20	22	20	26.29	14.49
		80	1.90309	49.89	65.07	54	51	52	50	47	41	39	41	54.34	51.11
		160	2.20412	79.24	64.9	72	68	62	62	70	64	69	75	63.85	65.8
		320	2.50515	103.88	86.75	65	83	70	76	98	81	86	81	72.24	84.6
		640	2.80618	112.24	107.22	84	91	81	79	98	79	98	95	79.93	82.96
		1280	3.10721	110.56	115.44	98	98	89	85	104	85	105	102	98.05	95.21
		2560	3.40824	115.5	108.6	93	97	102	88	110	107	102	115	96.26	97.23
		5120	3.70927	100.02	114.06	91	97	82	96	98	102	112	96	101.3	92.84
		100000	5	100	100	100	100	100	100	100	100	100	100	100	100
				Serum ID 13		Serum ID 14		Serum ID 15		Serum ID 16		Serum ID 17		Serum ID 18
Supplementary Figure 2c		Serum dilution	log10	Replicate 1	Replicate 2	Replicate 1	Replicate 2	Replicate 1	Replicate 2	Replicate 1	Replicate 2	Replicate 1	Replicate 2	Replicate 1	Replicate 2
		20	1.30103	27.07	11.78	1	2	16	18	10	9	9.85	4.84	4.43	4.35
		40	1.60206	17.69	26.52	13	14	33	31	19.5	18	7.33	7.28	0.72	7.11
		80	1.90309	33.46	38.03	38	38	41	40	39	36	25.71	24.72	22.81	18.66
		160	2.20412	54.46	59.03	64	63	61	50	68	60	61.97	56.06	44.71	39.51
		320	2.50515	84.05	79.82	82	86	74	70	74	75	87.71	89.07	63.25	64.56
		640	2.80618	100.36	92.79	96	95	82	78	95	80	91.82	104.27	89.98	77.09
		1280	3.10721	100.17	85.54	103	95	99	95	103	88	116.01	111.51	124.33	107.68
		2560	3.40824	130.89	95.65	100	95	91	85	85	89	110.31	114.44	102.99	97.26
		5120	3.70927	118.9	96.13	96	95	82	96	95	79	114.53	123.86	111.03	100.15
		100000	5	100	100	100	100	100	100	100	100	100	100	100	100
				Serum ID 19		Serum ID 20		Serum ID 21		Serum ID 22		Serum ID 23		Serum ID 24
Supplementary Figure 2d		Serum dilution	log10	Replicate 1	Replicate 2	Replicate 1	Replicate 2	Replicate 1	Replicate 2	Replicate 1	Replicate 2	Replicate 1	Replicate 2	Replicate 1	Replicate 2
		20	1.30103	2.52	4.09	2.23	1.8	5.22	5.59	10.89	18.85	0	2	1.46	2.05
		40	1.60206	4.13	7.14	3.14	0.98	5.16	6.21	8.3	6.34	1	2	1.51	5.3
		80	1.90309	16.64	21.15	10.35	9.14	4.53	6.37	7.01	7.95	6	4	4.08	6.56
		160	2.20412	31.81	44.32	25.64	25.01	9.89	11.05	17.23	27.83	22	16	12.53	18.89
		320	2.50515	47.25	54.84	51.33	47.55	48.35	47.13	42.16	38.42	49	53	34.62	32.87
		640	2.80618	74.9	81.29	70.36	74.22	87.92	89.72	60.98	74.34	66	70	63.83	70.74
		1280	3.10721	80.98	90.28	107.93	90.25	93.4	92.55	95.24	107.22	86	92	79.1	79.8
		2560	3.40824	97.76	110.63	97.11	98.18	104.97	98.82	110.64	107.97	97	84	96.67	97.2
		5120	3.70927	98.67	115.8	100.53	98.3	104.12	95.39	107.29	138.75	89	89	99.69	100.97
		100000	5	100	100	100	100	100	100	100	100	100	100	100	100
				Serum ID 25		Serum ID 26		Serum ID 27		Serum ID 28		Serum ID 29		Serum ID 30
Supplementary Figure 2e		Serum dilution	log10	Replicate 1	Replicate 2	Replicate 1	Replicate 2	Replicate 1	Replicate 2	Replicate 1	Replicate 2	Replicate 1	Replicate 2	Replicate 1	Replicate 2
		20	1.30103	0.41	2.09	0.41	2.09	0.5	1.2	5.19	2.51	3.25	7.77	0	0.16
		40	1.60206	1.73	4.99	1.73	3.99	2.95	5.32	2.16	0.46	0.52	4.17	0.16	0.39
		80	1.90309	2.2	6.99	2.2	4.99	5.71	3.77	4.63	5.42	2.83	2.74	0.95	0.79
		160	2.20412	8.88	13.94	10.88	15.94	9.87	7.36	12.31	10.7	10.38	11.6	2.69	3.22
		320	2.50515	28.59	42.08	28.59	22.08	15.98	25.11	26.74	28.34	24.04	27.22	19.47	17.1
		640	2.80618	56.24	62.17	54.24	59.17	42.09	56.59	45.41	45.96	51.07	49.11	40.67	47.38
		1280	3.10721	75.65	93.18	91.65	86.18	75.3	90.4	80.39	78.97	83.26	71.82	81.4	77.49
		2560	3.40824	109.47	112.64	109.47	102.64	96.5	100.34	82.85	83.42	79.49	78.65	81.56	89.72
		5120	3.70927	105.6	104.24	95.6	104.24	91.34	134.89	95.39	89.37	79.35	84.89	85.64	92.45
		100000	5	100	100	100	100	100	100	100	100	100	100	100	100
				Serum ID 31		Serum ID 32		Serum ID 33		Serum ID 34		Serum ID 35		Serum ID 36
Supplementary Figure 2f		Serum dilution	log10	Replicate 1	Replicate 2	Replicate 1	Replicate 2	Replicate 1	Replicate 2	Replicate 1	Replicate 2	Replicate 1	Replicate 2	Replicate 1	Replicate 2
		20	1.30103	0	1	3	4	1	1	0	4	0	1	1	1
		40	1.60206	0	0	1	1	8.63	3.7	0	1	0	0	0	0
		80	1.90309	1	0	1	1	7.77	4.08	0	0	1	1	1	1
		160	2.20412	2	3	5	4	25.82	11.04	1	3	3	4	2	4
		320	2.50515	12	16	17	20	26.81	21.39	9	5	12	13	15	14
		640	2.80618	49	47	45	38	44.92	36.21	28	28	40	38	41	38
		1280	3.10721	77	72	81	65	70.7	61.59	74	75	66	64	66	66
		2560	3.40824	88	88	90	86	77.12	76.77	107	99	81	97	79	84
		5120	3.70927	94	96	99	94	84.28	75.84	92	90	93	89	83	93
		100000	5	100	100	100	100	100	100	100	100	100	100	100	100
				Serum ID 37		Serum ID 38		Serum ID 39		Serum ID 40		Serum ID 41		Serum ID 42
Supplementary Figure 2g		Serum dilution	log10	Replicate 1	Replicate 2	Replicate 1	Replicate 2	Replicate 1	Replicate 2	Replicate 1	Replicate 2	Replicate 1	Replicate 2	Replicate 1	Replicate 2
		20	1.30103	1	1	2	1	3.96	16.19	2.38	1.14	1.11	2.64	2	1
		40	1.60206	1	3	1	1	4.94	11.38	0.4	0.5	5.6	0.47	1	0
		80	1.90309	2	2	1	1	6.49	7	1.45	1.58	3.74	4	0	0
		160	2.20412	10	6	4	3	6.46	8.55	3.48	1.12	5.75	3.58	1	2
		320	2.50515	16	18	12	13	17.94	19.4	9.26	8.43	16.32	19.15	7	5
		640	2.80618	42	40	35	33	38.34	39.22	29.35	26.44	28.06	37.28	25	25
		1280	3.10721	60	59	70	59	66.59	62.58	67.85	61.33	49.49	57.27	62	57
		2560	3.40824	81	84	82	88	77.31	73.87	95.25	66.28	78.22	79.04	88	71
		5120	3.70927	99	88	88	86	79.98	79.79	102.25	92.51	97.12	87.14	90	88
		100000	5	100	100	100	100	100	100	100	100	100	100	100	100
				Serum ID 43		Serum ID 44		Serum ID 45		Serum ID 46		Serum ID 47		Serum ID 48
Supplementary Figure 2f		Serum dilution	log10	Replicate 1	Replicate 2	Replicate 1	Replicate 2	Replicate 1	Replicate 2	Replicate 1	Replicate 2	Replicate 1	Replicate 2	Replicate 1	Replicate 2
		20	1.30103	2	2	8.6	4.82	1	1.82	1.43	1.12	5.18	3.71	1	4
		40	1.60206	0	0	0.33	2.1	1.33	2.1	1.38	1.34	6.43	3.16	3	9
		80	1.90309	0	0	1.7	1.25	1.7	1.25	1.13	0.91	4.45	4.43	2	5
		160	2.20412	1	1	2.82	3.32	3.82	3.32	3.07	2.02	3.73	5.38	1	4
		320	2.50515	5	6	10.66	8.73	10.66	8.73	7.21	6.77	6.81	6.17	7	8
		640	2.80618	24	23	25.4	24.8	15.4	30.9	21.45	20.02	22.52	16.56	15	21
		1280	3.10721	58	63	51.29	55.53	51.29	46.53	41.09	51.09	52.39	46.12	44	45
		2560	3.40824	86	74	86.04	73.44	88.04	83.44	67.08	82.05	73.52	67.31	66	67
		5120	3.70927	91	82	91.86	79.23	92.86	89.23	89.22	82.36	80.77	62.22	76	88
		100000	5	100	100	100	100	100	100	100	100	100	100	100	100
				Serum ID 49		Serum ID 50		Serum ID 51		Serum ID 52		Serum ID 53		Serum ID 54
Supplementary Figure 2i		Serum dilution	log10	Replicate 1	Replicate 2	Replicate 1	Replicate 2	Replicate 1	Replicate 2	Replicate 1	Replicate 2	Replicate 1	Replicate 2	Replicate 1	Replicate 2
		20	1.30103	2	1	1.56	3.23	0	1	0	0	4.18	3.16	0	2
		40	1.60206	2	4	1.97	1.99	0	0	0	0	4.06	2.29	0	1
		80	1.90309	1	4	1.95	1.48	4	1	6	1	2.48	2.1	3	1
		160	2.20412	2	8	3	2.68	1	1	4	4	4.37	2.99	1	1
		320	2.50515	5	16	2.27	2.01	3	3	11	11	8.04	8.08	4	3
		640	2.80618	16	10	5.52	9.51	11	14	25	21	13.94	20.86	9	10
		1280	3.10721	36	26	23.15	23.95	31	35	43	35	29.28	37.33	25	31
		2560	3.40824	59	54	59.14	71.28	57	48	58	49	43.92	57.55	49	47
		5120	3.70927	75	82	73.98	72.51	75	78	72	55	61.07	77.74	77	74
		100000	5	100	100	103.5	95.63	100	100	100	100	100	100	100	100
				Serum ID 55		Serum ID 56		Serum ID 57		Serum ID 58		Serum ID 59		Serum ID 60
Supplementary Figure 2j		Serum dilution	log10	Replicate 1	Replicate 2	Replicate 1	Replicate 2	Replicate 1	Replicate 2	Replicate 1	Replicate 2	Replicate 1	Replicate 2	Replicate 1	Replicate 2
		20	1.30103	1	0.25	1	2	2.5	3	1	0.5	0.5	0.2	0.5	0.3
		40	1.60206	1.5	1	0	0.5	1	2	1.5	1.5	3	1	0.5	1
		80	1.90309	1	0.5	0	2	1.79	0.61	2	1	4	2	3	3
		160	2.20412	0.5	1.28	1	0	1.89	1.36	2	4	4.5	3.5	5	2
		320	2.50515	3.5	2.53	2	2	2.82	1.7	2	4	15	5	2	2
		640	2.80618	7.5	8.8	6	6	5.4	5.17	7	9	24	11	4	4
		1280	3.10721	33.6	29.6	22	26	18.88	17.08	15	15.6	32.8	19	11	10
		2560	3.40824	48.1	52.1	46	53	35.08	38.17	29	30	40	28	20	23
		5120	3.70927	69	57.85	59	59	57.26	50.82	53.8	45.05	45.7	36.18	51	41.83
		100000	5	100	100	100	100	100	100	100	100	100	100	100	100
		Negative						Positive
Supplementary Figure 2k		mNG reporter assay	Relative infection rate at dilution 20x					mNG reporter assay	Relative infection rate at dilution 20x
		Serum ID	Replicate 1	Replicate 2	Average			Serum ID	Replicate 1	Replicate 2	Average
		61	59.36	54.34	56.85			1	22	35	28.5
		62	58.62	67.48	63.05			2	23.24	29.99	26.615
		63	65.32	68.98	67.15			3	13.92	23.9	18.91
		64	70.25	64.05	67.15			4	13.86	11.5	12.68
		65	69.86	72.66	71.26			5	31.32	25	28.16
		66	72.56	71.96	72.26			6	14	17	15.5
		67	66.06	83.64	74.85			7	5.8	20.26	13.03
		68	72.8	76.96	74.88			8	10	12	11
		69	74.87	76.41	75.64			9	24	19	21.5
		70	76.89	74.93	75.91			10	7	5	6
		71	75.91	77.63	76.77			11	10	8	9
		72	77.29	78.29	77.79			12	16.02	16.7	16.36
		73	83.57	76.19	79.88			13	27.07	11.78	19.425
		74	83.42	79.14	81.28			14	1	2	1.5
		75	83.14	81.22	82.18			15	16	18	17
		76	80.56	84.46	82.51			16	10	9	9.5
		77	88.31	77.37	82.84			17	9.85	4.84	7.345
		78	82.88	83.96	83.42			18	4.43	4.35	4.39
		79	82.18	85.82	84			19	2.52	4.09	3.305
		80	82.66	87.42	85.04			20	2.23	1.8	2.015
		81	84.36	87.88	86.12			21	5.22	5.59	5.405
		82	80.6	92.8	86.7			22	10.89	18.85	14.87
		83	82.51	96.61	89.56			23	0	2	1
		84	87.73	92.37	90.05			24	1.46	2.05	1.755
		85	88.14	92.34	90.24			25	0.41	2.09	1.25
		86	92.55	89.53	91.04			26	0.41	2.09	1.25
		87	85.2	99.6	92.4			27	0.52	1.2	0.86
		88	90.64	95.56	93.1			28	5.19	2.51	3.85
		89	98.86	89.92	94.39			29	3.25	7.77	5.51
		90	91.16	97.96	94.56			30	0	0.16	0.08
		91	93.98	97.48	95.73			31	0	1	0.5
		92	98.57	94.85	96.71			32	3	4	3.5
		93	98.95	95.61	97.28			33	1	1	1
		94	97.68	97.1	97.39			34	0	4	2
		95	100.28	95.68	97.98			35	0	1	0.5
		96	95.56	101.96	98.76			36	1	1	1
		97	101.24	96.52	98.88			37	1	1	1
		98	100.46	101.52	100.99			38	2	1	1.5
		99	91.33	111.15	101.24			39	3.96	16.19	10.075
		100	103.03	106.17	104.6			40	2.38	1.14	1.76
		101	107.25	102.69	104.97			41	1.11	2.64	1.875
		102	104.95	107.95	106.45			42	2	1	1.5
		103	107.54	106.8	107.17			43	2	2	2
		104	106.03	110.15	108.09			44	8.6	4.82	6.71
		105	112.35	103.89	108.12			45	1	1.82	1.41
		106	100.04	116.78	108.41			46	1.43	1.12	1.275
		107	102.69	114.81	108.75			47	5.18	3.71	4.445
		108	111.71	108.87	110.29			48	1	4	2.5
		109	110.61	110.03	110.32			49	2	1	1.5
		110	111.65	110.33	110.99			50	1.56	3.23	2.395
		111	107.96	116.28	112.12			51	0	1	0.5
		112	108.09	116.55	112.32			52	0	0	0
		113	123.63	108.93	116.28			53	4.18	3.16	3.67
		114	102.36	146.96	124.66			54	0	2	1
		115	125.63	124.31	124.97			55	1	0.25	0.625
		116	128.64	124.2	126.42			56	1	2	1.5
		117	129.93	125.37	127.65			57	2.5	3	2.75
		118	107.56	162.36	134.96			58	1	0.5	0.75
		119	147.27	146.01	146.64			59	0.5	0.2	0.35
		120	158.86	151.04	154.95			60	0.5	0.3	0.4
